# Supplementary material for: Lactitol Alleviates Loperamide-Induced Constipation in Sprague Dawley Rats by Regulating Serotonin, Short-Chain Fatty Acids, and Gut Microbiota
Source: Foods. 2024 Jul 3;13(13):2128. doi: 10.3390/foods13132128 (PMC11240941; doi:10.3390/foods13132128)
Supplement: Supplementary file 1 [file foods-13-02128-s001.zip]

Archive with 5 entries (5 files):
- foods-3048259-Figure S1.pdf
- foods-3048259-Figure S2.pdf
- foods-3048259-Figure S3.pdf
- foods-3048259-Figure S4.pdf
- foods-3048259-Table S1.pdf
